# Supplementary material for: Cross-Sectional Associations between Home Environmental Factors and Domain-Specific Sedentary Behaviors in Adults: The Moderating Role of Socio-Demographic Variables and BMI
Source: Int J Environ Res Public Health. 2017 Oct 31;14(11):1329. doi: 10.3390/ijerph14111329 (PMC5707968; doi:10.3390/ijerph14111329)
Supplement: Supplementary file 1 [file ijerph-14-01329-s001.zip]

Archive with 2 entries (2 files):
- ijerph-Table S1-suppl.pdf
- Data S1.sav
